# Supplementary material for: Comparison of quantitative real time PCR with Sequencing and ribosomal RNA-FISH for the identification of fungi in Formalin fixed, paraffin-embedded tissue specimens
Source: BMC Infect Dis. 2011 Jul 26;11:202. doi: 10.1186/1471-2334-11-202 (PMC3160998; doi:10.1186/1471-2334-11-202)
Supplement: Additional file 1 — Number of mismatches of fungal probes for selected fungi. Table contains the number of mismatches of the evaluated fungal probes with selected fungi. [file 1471-2334-11-202-S1.XLS]

## Sheet: Tabelle3
	Number of Mismatches per probe
	D223	D223 IO	Cand 317	Asp F
Aspergillus clavatus	1	4	3	1
Aspergillus fumigatus	1	4	3	0
Aspergillus niger	1	4	3	0
Aspergillus oryzae	1	4	2	0
Aspergillus terreus	1	4	3	0
Scedosporium apiospermum	4	5	3	2
Scedosporium prolificans	5	4	3	5
Fusarium verticilloides	3	5	1	2
Fusarium solani	3	5	1	2
Fusarium oxysporum	3	5	1	2
Candida albicans	0	2	0	3
Candida dubliniensis	0	2	0	3
Candida topicalis	0	2	0	4
Candida parapsilosis	0	2	0	4
Candida kefyr	0	2	0	3
Candida glabrata	0	2	0	3
Saccharomyces cerevisiae	0	2	0	3
Pichia stipidis	0	2	0	3
Lodderomyces elongisporus	0	2	0	4
Candida lipolytica	2	2	2	5
Candida lusitaniae	2	3	2	6
Issatchenkia orientalis	2	0	2	4
Schizosaccharomyces pombe	1	3	2	3
Schizossaccharomyces japonicus	1	3	2	3
Absidia corymbifera	5	4	3	5
Rhizomucor miehei	6	8	3	5
Mucor racemosus	4	5	3	5
Rhizopus oryzae	3	6	3	4
Cunninghamella bertholletiae	6	6	2	3
Ucinocarpus reesii	0	2	4	3
Penicillium chrysogenum	0	2	0	3
Penicillium verrucosum	1	1	3	0
Paecilomyces variotii	1	3	3	1
Histoplasma capsulatum	1	3	4	2
Coccidioides immitis	0	2	4	3
Coccidioides posadasii	0	2	4	3
Paracoccidioides brasiliensis	5	7	4	2
Microsporum gypseum	1	1	4	3
Pneumocystis jiroveci	2	3	2	5
Cryptococcus neoformans	4	5	2	6
Trichosporon cutaneum	2	3	1	5
Homo sapiens	3	2	5	9
